# Supplementary material for: Transforming Growth Factor‐β‐Mediated Fibrotic Remodeling Drives Chronic Kidney Disease in Methylmalonic Aciduria and Propionic Aciduria—Identification of a New Therapeutic Target
Source: J Inherit Metab Dis. 2025 Oct 25;48(6):e70111. doi: 10.1002/jimd.70111 (PMC12553402; doi:10.1002/jimd.70111)
Supplement: Supplementary file 12 — Table S2: Gene ontology (GO) term analysis was conducted using the Gorilla web tool (Gene Ontology enRichment anaLysis and visuaLizAtion tool) to identify significantly enriched GO terms related to biological processes within a ranked list of proteins. The selected GO terms used in Figures 1 and S1 are highlighted in red. GO terms were selected based on their biological relevance in the cellular system used in this study. If several closely related GO terms were identified, only one was chosen. Different spreadsheets show GO terms identified with either all differentially regulated proteins, or with only up‐ or downregulated proteins. (A–C) PA‐uria patient cells vs. control cells: GO terms for all differentially regulated proteins (A), upregulated (B), or downregulated proteins (C). (D–F) PA‐uria patient cells vs. control cells, MC treatment: GO terms for all differentially regulated proteins (D), upregulated (E), or downregulated proteins (F). (G–I) PA‐uria patient cells vs. control cells, MMA treatment: GO terms for all differentially regulated proteins (G), upregulated (H), or downregulated proteins (I). [file JIMD-48-0-s005.xlsx]

## Sheet: A) PANT vs.CONT_all_GO_process
(A) PANT vs. CONT_all_GO_process
GO term	Description	P-value	FDR q-value	Enrichment (N, B, n, b)	PA-uria patient cells
GO:0044281	small molecule metabolic process	2.75E-6	3.56E-2	1.68 (8694,1097,354,75)	vs. control cells
GO:0016477	cell migration	9.58E-6	6.2E-2	2.19 (8694,393,354,35)
GO:0040011	locomotion	1.2E-5	5.19E-2	2.06 (8694,465,354,39)
GO:0048870	cell motility	2.91E-5	9.41E-2	2.05 (8694,431,354,36)
GO:1903035	negative regulation of response to wounding	4.59E-5	1.19E-1	5.14 (8694,43,354,9)
GO:0097435	supramolecular fiber organization	5.16E-5	1.11E-1	2.32 (8694,275,354,26)
GO:0061045	negative regulation of wound healing	6.25E-5	1.16E-1	5.61 (8694,35,354,8)
GO:1901615	organic hydroxy compound metabolic process	7.27E-5	1.18E-1	2.42 (8694,233,354,23)
GO:0050900	leukocyte migration	9.1E-5	1.31E-1	3.10 (8694,119,354,15)
GO:1903034	regulation of response to wounding	1.15E-4	1.49E-1	3.36 (8694,95,354,13)
GO:0030199	collagen fibril organization	1.26E-4	1.48E-1	5.93 (8694,29,354,7)
GO:0017185	peptidyl-lysine hydroxylation	2.89E-4	3.12E-1	10.92 (8694,9,354,4)
GO:0016125	sterol metabolic process	2.93E-4	2.92E-1	3.46 (8694,78,354,11)
GO:0061041	regulation of wound healing	2.93E-4	2.71E-1	3.46 (8694,78,354,11)
GO:0070268	cornification	2.99E-4	2.58E-1	5.21 (8694,33,354,7)
GO:0090342	regulation of cell aging	3.63E-4	2.94E-1	5.06 (8694,34,354,7)
GO:0032501	multicellular organismal process	4.11E-4	3.13E-1	1.46 (8694,1228,354,73)
GO:0051186	cofactor metabolic process	4.26E-4	3.06E-1	1.98 (8694,348,354,28)
GO:0032101	regulation of response to external stimulus	4.34E-4	2.96E-1	1.95 (8694,366,354,29)
GO:0033559	unsaturated fatty acid metabolic process	4.43E-4	2.87E-1	3.88 (8694,57,354,9)
GO:0090344	negative regulation of cell aging	4.49E-4	2.77E-1	7.22 (8694,17,354,5)
GO:0006066	alcohol metabolic process	4.59E-4	2.7E-1	2.42 (8694,183,354,18)
GO:0032102	negative regulation of response to external stimulus	5.13E-4	2.89E-1	2.65 (8694,139,354,15)
GO:0019373	epoxygenase P450 pathway	6.3E-4	3.4E-1	14.74 (8694,5,354,3)
GO:0043062	extracellular structure organization	7.1E-4	3.68E-1	2.40 (8694,174,354,17)
GO:0006928	movement of cell or subcellular component	9.33E-4	4.64E-1	1.62 (8694,668,354,44)

## Sheet: B) PANT vs. CONT_up_GO_process
(B) PANT vs. CONT_up_GO_process
GO term	Description	P-value	FDR q-value	Enrichment (N, B, n, b)	PA-uria patient cells
GO:0016477	cell migration	5.51E-7	7.13E-3	2.83 (8694,393,219,28)	vs. control cells
GO:0048870	cell motility	1.11E-6	7.18E-3	2.67 (8694,431,219,29)
GO:0040011	locomotion	1.71E-6	7.38E-3	2.56 (8694,465,219,30)
GO:0032501	multicellular organismal process	1.9E-5	6.16E-2	1.75 (8694,1228,219,54)
GO:1903034	regulation of response to wounding	2.46E-5	6.36E-2	4.60 (8694,95,219,11)
GO:0017185	peptidyl-lysine hydroxylation	4.47E-5	9.65E-2	17.64 (8694,9,219,4)
GO:1903035	negative regulation of response to wounding	8.71E-5	1.61E-1	6.46 (8694,43,219,7)
GO:0043062	extracellular structure organization	1.21E-4	1.96E-1	3.19 (8694,174,219,14)
GO:0006928	movement of cell or subcellular component	1.32E-4	1.89E-1	1.96 (8694,668,219,33)
GO:0061041	regulation of wound healing	1.4E-4	1.81E-1	4.58 (8694,78,219,9)
GO:0055093	response to hyperoxia	1.65E-4	1.95E-1	13.23 (8694,12,219,4)
GO:0032102	negative regulation of response to external stimulus	1.93E-4	2.08E-1	3.43 (8694,139,219,12)
GO:0050900	leukocyte migration	1.95E-4	1.95E-1	3.67 (8694,119,219,11)
GO:0061045	negative regulation of wound healing	2.1E-4	1.94E-1	6.81 (8694,35,219,6)
GO:0032101	regulation of response to external stimulus	3.52E-4	3.04E-1	2.28 (8694,366,219,21)
GO:0051186	cofactor metabolic process	4.78E-4	3.87E-1	2.28 (8694,348,219,20)
GO:0030203	glycosaminoglycan metabolic process	5.15E-4	3.92E-1	4.29 (8694,74,219,8)
GO:0030212	hyaluronan metabolic process	5.62E-4	4.04E-1	9.92 (8694,16,219,4)
GO:0097435	supramolecular fiber organization	5.64E-4	3.84E-1	2.45 (8694,275,219,17)
GO:0006022	aminoglycan metabolic process	6.17E-4	3.99E-1	4.18 (8694,76,219,8)
GO:0030198	extracellular matrix organization	6.26E-4	3.86E-1	3.02 (8694,158,219,12)
GO:0090402	oncogene-induced cell senescence	6.32E-4	3.72E-1	39.70 (8694,2,219,2)
GO:0030199	collagen fibril organization	7.02E-4	3.95E-1	6.84 (8694,29,219,5)
GO:0023052	signaling	7.02E-4	3.79E-1	3.16 (8694,138,219,11)
GO:0032486	Rap protein signal transduction	8.04E-4	4.16E-1	14.89 (8694,8,219,3)

## Sheet: C) PANT vs.CONT_down_GO_process
(C) PANT vs. CONT_down_GO_process
GO term	Description	P-value	FDR q-value	Enrichment (N, B, n, b)	PA-uria patient cells
GO:1901615	organic hydroxy compound metabolic process	1.43E-5	1.85E-1	3.87 (8694,233,135,14)	vs. control cells
GO:0019373	epoxygenase P450 pathway	3.58E-5	2.32E-1	38.64 (8694,5,135,3)
GO:0090181	regulation of cholesterol metabolic process	5.45E-5	2.35E-1	8.78 (8694,44,135,6)
GO:1901617	organic hydroxy compound biosynthetic process	1.07E-4	3.47E-1	5.42 (8694,95,135,8)
GO:0044281	small molecule metabolic process	1.11E-4	2.88E-1	1.94 (8694,1097,135,33)
GO:0002237	response to molecule of bacterial origin	1.18E-4	2.56E-1	4.71 (8694,123,135,9)
GO:0006066	alcohol metabolic process	1.23E-4	2.28E-1	3.87 (8694,183,135,11)
GO:1901700	response to oxygen-containing compound	1.37E-4	2.22E-1	2.29 (8694,646,135,23)
GO:0001505	regulation of neurotransmitter levels	2.84E-4	4.08E-1	4.20 (8694,138,135,9)
GO:0006720	isoprenoid metabolic process	2.88E-4	3.72E-1	6.55 (8694,59,135,6)
GO:0033993	response to lipid	3.12E-4	3.67E-1	2.91 (8694,310,135,14)
GO:0051258	protein polymerization	3.56E-4	3.85E-1	8.05 (8694,40,135,5)
GO:0019218	regulation of steroid metabolic process	4.12E-4	4.11E-1	6.13 (8694,63,135,6)
GO:0032496	response to lipopolysaccharide	4.27E-4	3.95E-1	4.44 (8694,116,135,8)
GO:0019369	arachidonic acid metabolic process	4.64E-4	4.01E-1	10.73 (8694,24,135,4)
GO:0046165	alcohol biosynthetic process	5.76E-4	4.66E-1	5.77 (8694,67,135,6)
GO:0035519	protein K29-linked ubiquitination	7.11E-4	5.41E-1	42.93 (8694,3,135,2)
GO:0007056	spindle assembly involved in female meiosis	7.11E-4	5.11E-1	42.93 (8694,3,135,2)
GO:0007057	spindle assembly involved in female meiosis I	7.11E-4	4.84E-1	42.93 (8694,3,135,2)
GO:0044314	protein K27-linked ubiquitination	7.11E-4	4.6E-1	42.93 (8694,3,135,2)
GO:0031342	negative regulation of cell killing	7.27E-4	4.48E-1	16.10 (8694,12,135,3)
GO:0006721	terpenoid metabolic process	8.4E-4	4.94E-1	6.71 (8694,48,135,5)
GO:0042135	neurotransmitter catabolic process	9.34E-4	5.26E-1	14.86 (8694,13,135,3)

## Sheet: D) PAMC vs. COMC_all_GO_process
(D) PAMC vs. COMC_down_GO_process
GO term	Description	P-value	FDR q-value	Enrichment (N, B, n, b)	PA-uria patient cells
GO:0043062	extracellular structure organization	2.47E-7	3.19E-3	2.85 (8616,171,513,29)	vs. control cells
GO:0030198	extracellular matrix organization	1.29E-6	8.33E-3	2.82 (8616,155,513,26)	MC treatment
GO:0030199	collagen fibril organization	3.67E-6	1.58E-2	5.79 (8616,29,513,10)
GO:0048662	negative regulation of smooth muscle cell proliferation	1.36E-4	4.4E-1	6.72 (8616,15,513,6)
GO:0051918	negative regulation of fibrinolysis	1.69E-4	4.37E-1	11.20 (8616,6,513,4)
GO:0051917	regulation of fibrinolysis	1.69E-4	3.64E-1	11.20 (8616,6,513,4)
GO:0007162	negative regulation of cell adhesion	1.71E-4	3.15E-1	2.51 (8616,127,513,19)
GO:0097435	supramolecular fiber organization	1.82E-4	2.93E-1	1.96 (8616,274,513,32)
GO:1905522	negative regulation of macrophage migration	2.1E-4	3.01E-1	16.80 (8616,3,513,3)
GO:0035986	senescence-associated heterochromatin focus assembly	2.1E-4	2.71E-1	16.80 (8616,3,513,3)
GO:0035701	hematopoietic stem cell migration	2.1E-4	2.46E-1	16.80 (8616,3,513,3)
GO:0097241	hematopoietic stem cell migration to bone marrow	2.1E-4	2.26E-1	16.80 (8616,3,513,3)
GO:1902256	regulation of apoptotic process involved in outflow tract morphogenesis	2.1E-4	2.08E-1	16.80 (8616,3,513,3)
GO:0044314	protein K27-linked ubiquitination	2.1E-4	1.93E-1	16.80 (8616,3,513,3)
GO:0003008	system process	2.64E-4	2.27E-1	1.73 (8616,417,513,43)
GO:0035150	regulation of tube size	3.72E-4	0.3	3.88 (8616,39,513,9)
GO:0050880	regulation of blood vessel size	3.72E-4	2.82E-1	3.88 (8616,39,513,9)
GO:0035296	regulation of tube diameter	3.72E-4	2.67E-1	3.88 (8616,39,513,9)
GO:0097746	regulation of blood vessel diameter	3.72E-4	2.53E-1	3.88 (8616,39,513,9)
GO:0051241	negative regulation of multicellular organismal process	4.07E-4	2.63E-1	1.64 (8616,491,513,48)
GO:0071636	positive regulation of transforming growth factor beta production	4.09E-4	2.52E-1	7.00 (8616,12,513,5)
GO:0016477	cell migration	5.07E-4	2.97E-1	1.72 (8616,391,513,40)
GO:0050900	leukocyte migration	5.26E-4	2.95E-1	2.44 (8616,117,513,17)
GO:0032501	multicellular organismal process	5.81E-4	3.12E-1	1.36 (8616,1206,513,98)
GO:0002082	regulation of oxidative phosphorylation	6.02E-4	3.11E-1	5.30 (8616,19,513,6)
GO:0048565	digestive tract development	6.02E-4	2.99E-1	5.30 (8616,19,513,6)
GO:0006928	movement of cell or subcellular component	6.83E-4	3.26E-1	1.51 (8616,666,513,60)
GO:0032689	negative regulation of interferon-gamma production	7.17E-4	3.3E-1	8.40 (8616,8,513,4)
GO:0040011	locomotion	7.66E-4	3.41E-1	1.63 (8616,465,513,45)
GO:2001188	regulation of T cell activation via T cell receptor contact with antigen bound to MHC molecule on antigen presenting cell	8.02E-4	3.45E-1	12.60 (8616,4,513,3)
GO:0009263	deoxyribonucleotide biosynthetic process	9.37E-4	3.9E-1	6.00 (8616,14,513,5)
GO:0048870	cell motility	9.53E-4	3.84E-1	1.64 (8616,430,513,42)
GO:0030071	regulation of mitotic metaphase/anaphase transition	9.81E-4	3.84E-1	3.17 (8616,53,513,10)

## Sheet: E) PAMC vs. COMC_up_GO_process
(E) PAMC vs. COMC_up_GO_process
GO term	Description	P-value	FDR q-value	Enrichment (N, B, n, b)	PA-uria patient cells
GO:0043062	extracellular structure organization	3.43E-8	4.43E-4	3.77 (8616,171,307,23)	vs. control cells
GO:0030198	extracellular matrix organization	5.47E-7	3.53E-3	3.62 (8616,155,307,20)	MC treatment
GO:0032501	multicellular organismal process	4.04E-6	1.74E-2	1.68 (8616,1206,307,72)
GO:0003008	system process	1.25E-5	4.02E-2	2.22 (8616,417,307,33)
GO:0050900	leukocyte migration	1.59E-5	4.1E-2	3.60 (8616,117,307,15)
GO:0016477	cell migration	2.24E-5	4.81E-2	2.23 (8616,391,307,31)
GO:0048870	cell motility	2.35E-5	4.32E-2	2.15 (8616,430,307,33)
GO:0035701	hematopoietic stem cell migration	4.48E-5	7.23E-2	28.07 (8616,3,307,3)
GO:0097241	hematopoietic stem cell migration to bone marrow	4.48E-5	6.42E-2	28.07 (8616,3,307,3)
GO:1902256	regulation of apoptotic process involved in outflow tract morphogenesis	4.48E-5	5.78E-2	28.07 (8616,3,307,3)
GO:0040011	locomotion	4.75E-5	5.57E-2	2.05 (8616,465,307,34)
GO:0030199	collagen fibril organization	5.4E-5	5.81E-2	6.77 (8616,29,307,7)
GO:0035150	regulation of tube size	5.56E-5	5.52E-2	5.76 (8616,39,307,8)
GO:0050880	regulation of blood vessel size	5.56E-5	5.12E-2	5.76 (8616,39,307,8)
GO:0035296	regulation of tube diameter	5.56E-5	4.78E-2	5.76 (8616,39,307,8)
GO:0097746	regulation of blood vessel diameter	5.56E-5	4.48E-2	5.76 (8616,39,307,8)
GO:0048662	negative regulation of smooth muscle cell proliferation	1.24E-4	9.44E-2	9.36 (8616,15,307,5)
GO:0098655	cation transmembrane transport	1.33E-4	9.55E-2	2.59 (8616,206,307,19)
GO:0051241	negative regulation of multicellular organismal process	1.39E-4	9.44E-2	1.94 (8616,491,307,34)
GO:0017185	peptidyl-lysine hydroxylation	1.73E-4	1.11E-1	12.47 (8616,9,307,4)
GO:0055085	transmembrane transport	1.82E-4	1.12E-1	1.92 (8616,498,307,34)
GO:0003018	vascular process in circulatory system	2.22E-4	1.3E-1	4.78 (8616,47,307,8)
GO:0051093	negative regulation of developmental process	2.28E-4	1.28E-1	2.05 (8616,383,307,28)
GO:0098662	inorganic cation transmembrane transport	2.75E-4	1.48E-1	2.61 (8616,183,307,17)
GO:0060038	cardiac muscle cell proliferation	2.8E-4	1.44E-1	11.23 (8616,10,307,4)
GO:0003013	circulatory system process	3.58E-4	1.78E-1	4.01 (8616,63,307,9)
GO:0098660	inorganic ion transmembrane transport	4.13E-4	1.97E-1	2.44 (8616,207,307,18)
GO:0035050	embryonic heart tube development	4.25E-4	1.96E-1	16.84 (8616,5,307,3)
GO:0014855	striated muscle cell proliferation	4.28E-4	1.9E-1	10.21 (8616,11,307,4)
GO:0006812	cation transport	4.72E-4	2.03E-1	2.18 (8616,283,307,22)
GO:0055082	cellular chemical homeostasis	4.95E-4	2.06E-1	2.17 (8616,284,307,22)
GO:0033002	muscle cell proliferation	6.24E-4	2.51E-1	9.36 (8616,12,307,4)
GO:0055093	response to hyperoxia	6.24E-4	2.44E-1	9.36 (8616,12,307,4)
GO:0019725	cellular homeostasis	6.99E-4	2.65E-1	1.97 (8616,370,307,26)
GO:0006928	movement of cell or subcellular component	7.05E-4	2.6E-1	1.69 (8616,666,307,40)
GO:0048844	artery morphogenesis	7.07E-4	2.53E-1	6.68 (8616,21,307,5)
GO:0034220	ion transmembrane transport	7.41E-4	2.58E-1	2.07 (8616,312,307,23)
GO:0006811	ion transport	7.64E-4	2.59E-1	1.83 (8616,475,307,31)
GO:0042592	homeostatic process	8.64E-4	2.86E-1	1.67 (8616,673,307,40)
GO:0018126	protein hydroxylation	8.88E-4	2.86E-1	6.38 (8616,22,307,5)
GO:0048660	regulation of smooth muscle cell proliferation	9.62E-4	3.03E-1	3.87 (8616,58,307,8)

## Sheet: F) PAMC vs.COMC_down_GO_process
(F) PAMC vs. COMC_down_GO_process
GO term	Description	P-value	FDR q-value	Enrichment (N, B, n, b)	PA-uria patient cells
GO:1903047	mitotic cell cycle process	4.66E-9	6.01E-5	2.97 (8616,493,206,35)	vs. control cells
GO:0051301	cell division	4.98E-8	3.21E-4	3.46 (8616,302,206,25)	MC treatment
GO:0022402	cell cycle process	2.69E-7	1.15E-3	2.37 (8616,688,206,39)
GO:0051983	regulation of chromosome segregation	3.03E-6	9.78E-3	5.17 (8616,97,206,12)
GO:0030071	regulation of mitotic metaphase/anaphase transition	3.82E-6	9.85E-3	7.10 (8616,53,206,9)
GO:1902099	regulation of metaphase/anaphase transition of cell cycle	5.25E-6	1.13E-2	6.84 (8616,55,206,9)
GO:0010965	regulation of mitotic sister chromatid separation	5.25E-6	9.68E-3	6.84 (8616,55,206,9)
GO:0007059	chromosome segregation	9.92E-6	1.6E-2	5.06 (8616,91,206,11)
GO:1905818	regulation of chromosome separation	1.27E-5	1.81E-2	6.17 (8616,61,206,9)
GO:0033045	regulation of sister chromatid segregation	1.33E-5	1.72E-2	5.43 (8616,77,206,10)
GO:0007017	microtubule-based process	1.37E-5	1.6E-2	2.56 (8616,409,206,25)
GO:0000226	microtubule cytoskeleton organization	1.37E-5	1.48E-2	3.06 (8616,260,206,19)
GO:0044772	mitotic cell cycle phase transition	2.1E-5	2.08E-2	3.36 (8616,199,206,16)
GO:0007051	spindle organization	2.14E-5	1.98E-2	4.29 (8616,117,206,12)
GO:0007088	regulation of mitotic nuclear division	2.34E-5	2.01E-2	4.25 (8616,118,206,12)
GO:0033047	regulation of mitotic sister chromatid segregation	2.44E-5	1.96E-2	5.70 (8616,66,206,9)
GO:0051383	kinetochore organization	2.62E-5	1.99E-2	13.07 (8616,16,206,5)
GO:0044770	cell cycle phase transition	3.22E-5	2.31E-2	3.25 (8616,206,206,16)
GO:0006120	mitochondrial electron transport, NADH to ubiquinone	3.24E-5	2.2E-2	7.51 (8616,39,206,7)
GO:0051783	regulation of nuclear division	5.27E-5	3.4E-2	3.92 (8616,128,206,12)
GO:2001188	regulation of T cell activation via T cell receptor contact with antigen bound to MHC molecule on antigen presenting cell	5.29E-5	3.25E-2	31.37 (8616,4,206,3)
GO:1905907	negative regulation of amyloid fibril formation	5.95E-5	3.49E-2	16.73 (8616,10,206,4)
GO:0022904	respiratory electron transport chain	7.63E-5	4.28E-2	4.95 (8616,76,206,9)
GO:1905906	regulation of amyloid fibril formation	1.35E-4	7.26E-2	13.94 (8616,12,206,4)
GO:0098813	nuclear chromosome segregation	2.53E-4	1.31E-1	6.60 (8616,38,206,6)
GO:0007052	mitotic spindle organization	0.0003	1.49E-1	4.65 (8616,72,206,8)
GO:0032981	mitochondrial respiratory chain complex I assembly	3.09E-4	1.48E-1	5.32 (8616,55,206,7)
GO:0010257	NADH dehydrogenase complex assembly	3.09E-4	1.42E-1	5.32 (8616,55,206,7)
GO:0022900	electron transport chain	3.09E-4	1.38E-1	3.77 (8616,111,206,10)
GO:0051258	protein polymerization	3.38E-4	1.45E-1	6.27 (8616,40,206,6)
GO:0051303	establishment of chromosome localization	3.87E-4	1.61E-1	5.14 (8616,57,206,7)
GO:0050000	chromosome localization	4.31E-4	1.74E-1	5.05 (8616,58,206,7)
GO:0090068	positive regulation of cell cycle process	5.03E-4	1.97E-1	2.92 (8616,186,206,13)
GO:0043305	negative regulation of mast cell degranulation	5.69E-4	2.16E-1	41.83 (8616,2,206,2)
GO:0002887	negative regulation of myeloid leukocyte mediated immunity	5.69E-4	2.1E-1	41.83 (8616,2,206,2)
GO:0000070	mitotic sister chromatid segregation	6.51E-4	2.33E-1	6.97 (8616,30,206,5)
GO:1905446	regulation of mitochondrial ATP synthesis coupled electron transport	6.9E-4	2.41E-1	15.68 (8616,8,206,3)
GO:0051640	organelle localization	7.44E-4	2.53E-1	2.20 (8616,380,206,20)
GO:0045931	positive regulation of mitotic cell cycle	8.86E-4	2.93E-1	3.59 (8616,105,206,9)
GO:0051310	metaphase plate congression	9.22E-4	2.97E-1	5.23 (8616,48,206,6)
GO:0002082	regulation of oxidative phosphorylation	9.28E-4	2.92E-1	8.81 (8616,19,206,4)
GO:0071539	protein localization to centrosome	9.28E-4	2.85E-1	8.81 (8616,19,206,4)
GO:0000086	G2/M transition of mitotic cell cycle	9.49E-4	2.85E-1	3.55 (8616,106,206,9)
GO:0010564	regulation of cell cycle process	9.71E-4	2.85E-1	1.95 (8616,536,206,25)

## Sheet: G)PAMMA vs.COMMA_all_GO_process
(G) PAMMA vs. COMMA_all_GO_process
GO term	Description	P-value	FDR q-value	Enrichment (N, B, n, b)	PA-uria patient cells
GO:0044281	small molecule metabolic process	4.02E-6	5.21E-2	1.52 (8674,1097,546,105)	vs. control cells
GO:0034220	ion transmembrane transport	6.07E-5	3.94E-1	1.93 (8674,312,546,38)	MMA treatment
GO:0055085	transmembrane transport	1.81E-4	7.81E-1	1.66 (8674,498,546,52)
GO:0098660	inorganic ion transmembrane transport	1.83E-4	5.92E-1	2.10 (8674,204,546,27)
GO:0006027	glycosaminoglycan catabolic process	1.84E-4	4.77E-1	4.21 (8674,34,546,9)
GO:0015701	bicarbonate transport	1.86E-4	4.01E-1	6.35 (8674,15,546,6)
GO:0006629	lipid metabolic process	2.14E-4	3.96E-1	1.56 (8674,641,546,63)
GO:0006690	icosanoid metabolic process	2.19E-4	3.54E-1	3.50 (8674,50,546,11)
GO:0006026	aminoglycan catabolic process	2.34E-4	3.37E-1	4.09 (8674,35,546,9)
GO:0030199	collagen fibril organization	2.36E-4	3.06E-1	4.54 (8674,28,546,8)
GO:0014722	regulation of skeletal muscle contraction by calcium ion signaling	2.48E-4	2.92E-1	15.89 (8674,3,546,3)
GO:0035986	senescence-associated heterochromatin focus assembly	2.48E-4	2.68E-1	15.89 (8674,3,546,3)
GO:0014809	regulation of skeletal muscle contraction by regulation of release of sequestered calcium ion	2.48E-4	2.47E-1	15.89 (8674,3,546,3)
GO:0098656	anion transmembrane transport	2.54E-4	2.35E-1	2.43 (8674,124,546,19)
GO:0033559	unsaturated fatty acid metabolic process	2.96E-4	2.56E-1	3.18 (8674,60,546,12)
GO:0006811	ion transport	3.2E-4	2.59E-1	1.65 (8674,472,546,49)
GO:0006812	cation transport	3.41E-4	2.6E-1	1.87 (8674,280,546,33)
GO:1901568	fatty acid derivative metabolic process	3.49E-4	2.51E-1	2.71 (8674,88,546,15)
GO:0098655	cation transmembrane transport	4.04E-4	2.75E-1	2.03 (8674,203,546,26)
GO:0019369	arachidonic acid metabolic process	6.68E-4	4.33E-1	4.45 (8674,25,546,7)
GO:0044255	cellular lipid metabolic process	6.84E-4	4.22E-1	1.56 (8674,539,546,53)
GO:0002082	regulation of oxidative phosphorylation	8.1E-4	4.77E-1	5.02 (8674,19,546,6)
GO:0006333	chromatin assembly or disassembly	8.48E-4	4.78E-1	2.85 (8674,67,546,12)
GO:0032736	positive regulation of interleukin-13 production	9.46E-4	5.11E-1	11.91 (8674,4,546,3)
GO:0014819	regulation of skeletal muscle contraction	9.46E-4	4.9E-1	11.91 (8674,4,546,3)
GO:0098662	inorganic cation transmembrane transport	9.57E-4	4.77E-1	2.02 (8674,181,546,23)

## Sheet: H) PAMMA vs.COMMA_up_GO_process
(H) PAMMA vs. COMMA_up_GO_process
GO term	Description	P-value	FDR q-value	Enrichment (N, B, n, b)	PA-uria patient cells
GO:0055085	transmembrane transport	7.46E-7	9.67E-3	2.20 (8674,498,341,43)	vs. control cells
GO:0098660	inorganic ion transmembrane transport	1.38E-6	8.94E-3	2.99 (8674,204,341,24)	MMA treatment
GO:0034220	ion transmembrane transport	1.66E-6	7.17E-3	2.53 (8674,312,341,31)
GO:0098655	cation transmembrane transport	4.39E-6	1.42E-2	2.88 (8674,203,341,23)
GO:0098662	inorganic cation transmembrane transport	7.95E-6	2.06E-2	2.95 (8674,181,341,21)
GO:0006812	cation transport	1.39E-5	0.03	2.45 (8674,280,341,27)
GO:0006811	ion transport	1.78E-5	3.29E-2	2.05 (8674,472,341,38)
GO:0007204	positive regulation of cytosolic calcium ion concentration	2.11E-5	3.42E-2	4.59 (8674,61,341,11)
GO:0006027	glycosaminoglycan catabolic process	3.89E-5	5.6E-2	5.99 (8674,34,341,8)
GO:0006026	aminoglycan catabolic process	4.87E-5	6.32E-2	5.81 (8674,35,341,8)
GO:0051480	regulation of cytosolic calcium ion concentration	1.04E-4	1.22E-1	3.89 (8674,72,341,11)
GO:1903522	regulation of blood circulation	1.92E-4	2.08E-1	3.63 (8674,77,341,11)
GO:0090481	pyrimidine nucleotide-sugar transmembrane transport	2.53E-4	2.52E-1	11.31 (8674,9,341,4)
GO:0015780	nucleotide-sugar transmembrane transport	2.53E-4	2.34E-1	11.31 (8674,9,341,4)
GO:0009887	animal organ morphogenesis	3.22E-4	2.78E-1	2.42 (8674,200,341,19)
GO:0035725	sodium ion transmembrane transport	3.32E-4	2.69E-1	6.10 (8674,25,341,6)
GO:0048592	eye morphogenesis	3.32E-4	2.53E-1	6.10 (8674,25,341,6)
GO:0032501	multicellular organismal process	3.32E-4	2.39E-1	1.48 (8674,1221,341,71)
GO:0098656	anion transmembrane transport	3.48E-4	2.37E-1	2.87 (8674,124,341,14)
GO:0006629	lipid metabolic process	3.5E-4	2.27E-1	1.71 (8674,641,341,43)
GO:0044281	small molecule metabolic process	3.74E-4	2.31E-1	1.51 (8674,1097,341,65)
GO:0090596	sensory organ morphogenesis	4.17E-4	2.46E-1	5.87 (8674,26,341,6)
GO:0098739	import across plasma membrane	4.31E-4	2.43E-1	4.33 (8674,47,341,8)
GO:0030198	extracellular matrix organization	4.35E-4	2.35E-1	2.59 (8674,157,341,16)
GO:0043062	extracellular structure organization	4.45E-4	2.31E-1	2.50 (8674,173,341,17)
GO:0098719	sodium ion import across plasma membrane	5.68E-4	2.83E-1	15.26 (8674,5,341,3)
GO:0044255	cellular lipid metabolic process	6.02E-4	2.89E-1	1.75 (8674,539,341,37)
GO:0030214	hyaluronan catabolic process	6.22E-4	2.88E-1	9.25 (8674,11,341,4)
GO:0030199	collagen fibril organization	6.38E-4	2.85E-1	5.45 (8674,28,341,6)
GO:0008016	regulation of heart contraction	8.22E-4	3.55E-1	3.58 (8674,64,341,9)
GO:0061041	regulation of wound healing	8.99E-4	3.76E-1	3.26 (8674,78,341,10)
GO:0055093	response to hyperoxia	9.04E-4	3.66E-1	8.48 (8674,12,341,4)
GO:0030001	metal ion transport	9.26E-4	3.64E-1	2.28 (8674,201,341,18)
GO:1901136	carbohydrate derivative catabolic process	9.66E-4	3.68E-1	2.85 (8674,107,341,12)
GO:0043413	macromolecule glycosylation	9.75E-4	3.61E-1	2.71 (8674,122,341,13)
GO:0006486	protein glycosylation	9.75E-4	3.51E-1	2.71 (8674,122,341,13)

## Sheet: I) PAMMA vs.COMMA_down_GO_proc
(I) PAMMA vs. COMMA_down_GO_process
GO term	Description	P-value	FDR q-value	Enrichment (N, B, n, b)	PA-uria patient cells
GO:0002526	acute inflammatory response	1.67E-4	1	9.20 (8674,23,205,5)	vs. control cells
GO:0060271	cilium assembly	3.26E-4	1	3.74 (8674,113,205,10)	MMA treatment
GO:0006953	acute-phase response	3.37E-4	1	11.28 (8674,15,205,4)
GO:0090068	positive regulation of cell cycle process	4.75E-4	1	2.94 (8674,187,205,13)
GO:0090181	regulation of cholesterol metabolic process	5.4E-4	1	5.77 (8674,44,205,6)
GO:1901995	positive regulation of meiotic cell cycle phase transition	5.56E-4	1	42.31 (8674,2,205,2)
GO:0044782	cilium organization	6.42E-4	1	3.44 (8674,123,205,10)
GO:0007017	microtubule-based process	7.15E-4	1	2.16 (8674,412,205,21)
GO:0019218	regulation of steroid metabolic process	7.37E-4	1	4.63 (8674,64,205,7)
GO:0046596	regulation of viral entry into host cell	8.89E-4	1	8.91 (8674,19,205,4)
GO:0051783	regulation of nuclear division	9.31E-4	1	3.28 (8674,129,205,10)
GO:0010824	regulation of centrosome duplication	9.72E-4	1	6.41 (8674,33,205,5)
GO:0051446	positive regulation of meiotic cell cycle	9.84E-4	9.81E-1	14.10 (8674,9,205,3)
